# Supplementary material for: Germline Genetic Mutations in Adult Patients with Sarcoma: Insight into the Middle East Genetic Landscape
Source: Cancers (Basel). 2024 Apr 25;16(9):1668. doi: 10.3390/cancers16091668 (PMC11083501; doi:10.3390/cancers16091668)
Supplement: Supplementary file 1 [file cancers-16-01668-s001.zip]

Archive with 2 entries (2 files):
- Table Suppl 1.pdf
- Table Suppl 2.pdf
